# Supplementary material for: Molecular phylogeny and forms of photosynthesis in tribe Salsoleae (Chenopodiaceae)
Source: J Exp Bot. 2016 Dec 21;68(2):207–23. doi: 10.1093/jxb/erw432 (PMC5853613; doi:10.1093/jxb/erw432)
Supplement: Supplementary_Table_S1 [file erw432_suppl_supplementary_table_s1.xlsx]

## Sheet: PAPER
Table 1: Specimens of Salsoleae and outgroups included in the molecular analyses, lab code, voucher information and genbank accession numbers
Taxon	Isolate	Collected_by	Collection_date		Locality	Specimen_Voucher Herbarium	atpB-rbcL spacer	ndhF-rpL32 spacer	trnQ-rps16 spacer	rpl16 intron	ITS
Anabasis aphylla L.	chen 2017	A. Sukhorukov s.n.	Sep-2001	Kazakhstan	Mangystau prov., Beyneu	LE s.n.	KX262517	KX262498		KX262481
Anabasis aphylla L.	chen 2743	R. Masson 201211	28-Sep-2012	Russia	Kalmykia, at road P221 between Wolgograd and Elista	MJG			KX262472
Anabasis aphylla L.	chen 0022	F.Freitag 28117	10-Sep-1996	Kazakhstan	Uralsk div., near Kalmykovo at Ural river	KAS					KX262613
Anabasis articulata (Forssk.) Moq.	chen 2360	A. Danin & A. Sukhorukov	Dec-2007	Israel	Southern district, Dimona, En-Gedi	W (2008-09620)	KX262518	KX262499	KX262468	KX262482
Anabasis articulata (Forssk.) Moq.	chen 0246	J. Hansen s.n.	01-Apr-2001	Spain	Almería province, Deserto de Tabernas	KAS					KX262572
Anabasis brevifolia C. A. Mey.	chen 2407	K. Wesche 2747	Aug-2003	Mongolia	Ömnö-Gobi-Aimag province, Gobi Gurvan Saikhan	GLM s.n.	KX262519	KX262500	KX262470	KX262483
Anabasis brevifolia C. A. Mey.	chen 0180	Miehe 96-149-03	02-Aug-1996	Mongolia	Gobi Altai, Aimag	KAS					KX262587
Anabasis calcarea (Charif & Aellen) Bokhari & Wendelbo	chen 1841	M. Assadi 72557	Oct-1994	Iran	Semnan province, Touran Protected Area, 27 km of Biyārjomand to Ahmadabad	TUH	KX262520	KX262501	KX262465	KX262484	EF453381
Anabasis ehrenbergii Schweinf. ex Boiss.	chen 2403	J.S. Collenette 2743	9-Sep-1981	Saudi Arabia	Madina province, North Jeddah	E s.n.	KX262521	KX262502		KX262485
Anabasis ehrenbergii Schweinf. ex Boiss.	chen 2741	M. Thulin & A.N. Gifri 8556	16-Jan-1994	Yemen	Socotra, Ras Kattanahan	UPS s.n.			KX262480		KX262548
Anabasis eriopoda (Schrenk) Benth.	chen 0184	H. Freitag 27020	08-May-1994	Tadzhikistan	N Tadzhikistan province, 45 km NE of Khujand	KAS					KX262564
Anabasis setifera Moq.	chen 2373	A. Sukhorukov s.n.	Dec-2007	Israel	Southern district, NW Dead Sea area, 10 km S of En-Gedi	W (2008-13111)	KX262522	KX262503	KX262469	KX262486
Anabasis setifera Moq.	chen 0195	B. B. Böer	Oct-1994	UAE	Abu Dhabi, Ras-al-Khaimah	KAS s.n.					KX262551
Arthrophytum betpakdalense Korovin	chen 0229	H. Freitag 26324	Sep-2009	Kazakhstan	Qaraghandy province, Dzambul region, Chu valley, plain N of Gory Dzhambul, around spring Chili Bastai	KAS s.n.	KP974319		KX262455		KX262612
Arthrophytum gracile Aellen	chen 2603	D. Podlech 31601	Jun-1978	Afghanistan	Balkh province, upper Balkh river valley, Cheshma-e-Shafa	M s.n.	KP974320	KP974522	KP974454	KP974388	KX262599
Arthrophytum lehmannianum Bunge	chen 2637	M. Schnittler 6121	May-1995	Kazakhstan	Mangystau province, Aktau	KAS, JE	KP974321	KP974523	KP974455	KP974389	KX262611
Cornulaca aucheri Moq.	chen 372	K.T. Mathew 2557	23-Mar-1995	Kuwait	10 km SW of Jahra-Al Salmi road	KAS					KX262589
Cornulaca amblyacantha Bunge	chen 0350	N. Kilian et al. YP3784	07-Mar-2003	Yemen	Socotra. Shuab, W coast S of Galansia	B 10 0447096	KP974323	KP974525	KP974457	KP974391	KX262547
Cornulaca monacantha Delile	chen 0212	B. B. Böer 38a	Oct-1994	UAE	Abu Dhabi, lowlands behind the coast	KAS s.n.	KP974324	KP974526	KP974458	KP974392	KX262550
Cornulaca setifera (DC.) Moq.	chen 0304	H. Freitag 30157	Oct-2001	Syria	Homs governorate, 3 km W of Palmyra, valley of tombs	KAS s.n.	KP974325	KP974527	KP974459	KP974393	KX262565
Cyathobasis fruticulosa (Bunge) Aellen	chen 0082	H. Freitag 28887	13-Oct-1997	Turkey	Kayseri province, 18 km of NE Yeşilhisar	KAS s.n.	KP974326	KP974528	KP974460	KP974394	KX262559
Girgensohnia diptera Bunge	chen 2639	H. Freitag 26427	Sep-1992	Kazakhstan	Qysylorda province, Syrdarja valley 45 km NW of Turkestan	KAS s.n.	KP974327	KP974529	KP974461	KP974395	KX262610
Girgensohnia minima E. Korov.	chen 2601	D. Podlech 29937	May-1977	Afghanistan	Faryab province, 23 km NE of Qaysar at road to Maymana	MSB s.n.	KP974328	KP974530	KP974462	KP974396
Girgensohnia minima E. Korov.											EF453413
Girgensohnia oppositiflora (Pall.) Fenzl	chen 0033	H. Freitag 26282	Sep-1992	Kazakhstan	Almaty province, ca. 60 km W of Almaty on the road to Otar, 8 km E of Samsy	KAS s.n.	KP974329	KP974531	KP974463	KP974397	KX262609
Gyroptera gillettii Botsch.	chen 2819	J. B. Gillett & F.N. Gachathi 20695	May-1974	Kenya	Isiolo-Garissa province, 25 km NE of Mado Gashi at the road of Habaswein	UPS, B s.n.	KP974330		KP974465	KP974398
Halogeton alopecuroides (Delile) Moq.	chen 0300	H. Freitag 30108	Oct-2001	Jordan	Mafraq province, 140 km E of Irbid, on the road to Safawi	KAS s.n.	KP974331		KP974464	KP974399	KX262592
Halogeton arachnoideus Moq.	chen 2605	H. Bruelheide s.n.	Sep-1999	China	Xinjiang province, Hetian, Qira	KAS s.n.	KP974332	KP974532	KP974466	KP974400	KX262597
Halogeton glomeratus (M. Bieb.) C.A. Mey.	chen 0030	H. Freitag 26159	Sep-1992	Kazakhstan	Almaty province, 4 km W of Basshiy, lowlands S of Altyn Emel National Park	KAS s.n.	KP974333	KP974533	KP974467	KP974401
Halogeton sativus (L.) Moq.	chen 1229	G. Kadereit 2006/13	13-Oct-2006	Spain	Andalucia province, Granada, near Baza, Jabalcon	MJG 041182	KP974334	KP974534	KP974468	KP974402	KX262571
Halothamnus auriculus (Moq.) Botsch. subsp. acutifolius (Moq.) Kothe-Heinr.	chen 2562	H. Akhani 6430	13-Jun-1990	Iran	Khorasan province, 28 km from Davarzanr	KAS					KX262594
Halothamnus beckettii Botsch.	chen 2671	J. J. Beckett 702 (isotype)	12-Dec-1980	Somalia		LE s.n.					KX262576
Halothamnus bottae Jaub. & Spach	chen 0351	N. Kilian 4499	n.s.	Yemen	Socotra	B s.n.	KP974335	KP974535	KP974469	KP974403	KX262546
Halothamnus ferganensis Botsch.	chen 0197	H. Freitag 27006a	May-1994	Tadzhikistan	N Tadzhikistan province, 30-35 km ENE of Khujand, foothills of Gory Ak-Bel' S of Fergana valley	KAS s.n.	KP974336	KP974536	KP974472	KP974404	KX262563
Halothamnus glaucus (M. Bieb.) Botsch.	chen 0015	H. Freitag 28626	22-Sep-1997	Turkey	Kars province, 24 km E of Kağyzman	KAS s.n.					KX262558
Halothamnus hierochunticus ( Bornm. ) Botsch.	chen 2560	H. Freitag 15651	16-Sep-1978	Palestine	W bank, Wadi Kelt	KAS s.n.					KX262608
Halothamnus iliensis (Lipsky) Botsch.	chen 2668	H. Freitag 26444	Sep-1992	Kazakhstan	Qysylorda province, Syrdarja valley 90 km W Turkestan	KAS s.n.	KP974337	KP974537	KP974470	KP974405	KX262607
Halothamnus lancifolius (Boiss.) Kothe-Heinr.	chen 2564	H. Freitag 30109	10-Oct-2001	Jordan	Al Mafraq gouvernement, 140 km E Irbid, at road to Safawi	KAS s.n.					KX262591
Halothamnus somalensis (N.E. Br.) Botsch.	chen 2584	Somali Medi Plant Projekt 228	n.s.	Somalia	n.s.	UPS	KP974338	KP974538	KP974471	KP974406	KX262575
Halothamnus subaphyllus (C.A. Mey.) Botsch.											AF318625
Haloxylon ammodendron (C.A. Mey.) Bunge	chen 0035	H. Kürschner & M. Sonnentag 00-614	Jul-2000	China	Inner Mongolia province, 11 km E of Guaizihu	KAS s.n.	KP974339	KP974539	KP974473	KP974408	KX262596
Haloxylon persicum Bunge ex Boiss.	chen 2815	V. Vasak s.n.	Sep-1976	Turkmenistan	Karakum desert	B s.n.	KP974340	KP974540	KP974474	KP974409
Haloxylon persicum Bunge ex Boiss.											AF318628
Hammada articulata (Moq.) O. Bolos & Vigo	chen 0196	H. Freitag 27236	Sep-1995	Spain	Almería province, N of Sierra Alhamilla, 1 km N of Lucainena de las Torres	KAS s.n.	KP974341	KP974541	KP974475	KP974410	KX262570
Hammada eriantha Botsch.	chen 2813	V.P. Botschantzev 97	27-Sep-1964	Uzbekistan	Qashqadaryo province, mountains S of Dekhanabad, 7 km W of Kurgantash	B s.n.	KP974342	KP974542	KP974476	KP974411
Hammada griffithii (Moq.) Iljin	chen 2635	H. Freitag 18930	Oct-1986	Pakistan	Baluchistan province, Kalāt district, 38 km NNW of Khuzdar	KAS	KP974343		KP974477	KP974412
Hammada griffithii (Moq.) Iljin											EF453437
Hammada negevensis Iljin & Zohary	chen 2814	A. Danin et al. 28001	Mar-1989	Israel	S Negev desert	B s.n.	KP974344	KP974543	KP974478	KP974413
Hammada salicornica (Moq.) Iljin	chen 2752	H. Freitag Oman 12	Nov-2012	Oman	Ad-Dakhiliyah governorate, 10 km E of Nizwa	KAS s.n.	KP974345	KP974544	KP974479	KP974414
Hammada salicornica (Moq.) Iljin	chen 2633	H. Freitag 35008	Mar-2008	Morocco	Guelmin province, at the road Tiznit-Guelmim, ca. 15 km NE of Guelmim	KAS s.n.					KX262585
Hammada schmittiana (Pomel) Botsch.	chen 2629	Kramer s.n.	Jun-1994	Tunisia	Souss province, Sebkha Halk El Menzel	KAS s.n.	KP974346		KP974480	KP974415	KX262561
Hammada thomsonii (Bunge) Iljin	chen 0178	Eberhard 98-761	Jul-1998	Pakistan	Gilgit-Baltistan region, Nagar valley near to river Shimshal	KAS s.n.	KP974348	KP974553	KP974482	KP974416	KX262578
Horaninowia capitata Sukhor.	chen 0188	A. Sukhorukov & M. N. Lomonosowa 52a	27-Sep-2000	Kazakhstan	E, Taldykorgan province, near Motaya	MW s.n.	KP974349	KP974546	KP974483	KP974417	KX262606
Horaninowia platyptera Charif & Aellen	chen 2602	S.-W. Breckle 5190	Sep-1977	Iran	Semnan province, Touran Protected Area, 1 km S of Delbar	MSB s.n.	KP974350	KP974547	KP974484		KX262593
Horaninowia ulicina Fisch. & C.A. Mey.	chen 2589	A. Sukhorukov s.n.	Oct-2004	Kazakhstan	Qysylorda province, 15 km S of Novokazalinsk (Ayteke Bi), Karakum-desert, near Aral sea	MW s.n.	KP974351	KP974548	KP974485	KP974419
Horaninowia ulicina Fisch. & C.A. Mey.											EF453443
Iljinia regelii (Bunge) Korovin	chen 0182	H. Freitag 27024	May-1994	Tadzhikistan	N Tadzhikistan province, 45 km NE of Khujand, plain between Gory Ak-Bel' and Gory Kara Mazar, Fergana valley	KAS s.n.	KP974352	KP974549	KP974486	KP974420	KX262562
Lagenantha cycloptera (Stapf) M.G. Gilbert & Friis	chen 2809/352	N. Kilian YP3643	Mar-2003	Yemen	Socotra, NW coast	B s.n.	KP974353	KP974550	KP974487	KP974421	KX262545
Noaea minuta Boiss. & Bal.	chen 0079	H. Freitag 28680	23-Sep-1997	Turkey	Ağrı province, Doğubeyazıt district, ca. 15 km N of Doğubeyazıt to Bardaklı Közü	KAS s.n.	KP974354	KP974551	KP974488	KP974422	KX262557
Noaea mucronata (Forssk.) Asch. & Schweinf.	chen 0019	H. Freitag 28716	Sep-1997	Turkey	Ҫorum province, 16 km WSW of Sungurlu at road to Kirikkale	KAS s.n.	KP974355	KP974556	KP974489	KP974423	KX262556
Nucularia perrinii Batt.	chen 2627	E. Schulz s.n.	Feb-1981	Algeria	Ghardaia province, 30 km N of El Golea	KAS s.n.	KP974356	KP974557	KP974490	KP974424
Rhaphidophyton regelii (Bunge) Iljin	chen 0075	J. Baranova 364	Jun-1981	Kazakhstan	Jambyl province, Qaratau	TASH	KP974357	KP974552	KP974491	KP974425	KX262605
Salsola abrotanoides Bunge	chen 2996	B. Neuffer et al. s.n.	02-Jul-2013	Mongolia	Govi-Altai Aimag, Delger Sum, 155 km SE of Altai City	OSBU 22537	KX262532	KX262511	KX262471	KX262495	KX262586
Salsola acutifolia (Bunge) Botsch.	chen 2640	H. Freitag 28031	Sep-1996	Kazakhstan	W Kazakhstan province, near NW side of lake Shalkar	KAS s.n.	KP974358	KP974554	KP974492	KP974426	KX262604
Salsola arbusculiformis Drobov	chen 0176	H. Freitag 26210	Sep-1992	Kazakhstan	Almaty province, Panfilov district, NE corner of Katutau, lower part of canyon Kyube Sang, ca. 60 km W Scharkent	KAS s.n.	KP974359		KP974493	KP974427	KX262603
Salsola botschantzevii Kurbanov	chen 2630	D. Kurbanov s.n.	Oct-1981	Turkmenistan	Ahal province, Kopetdag, Gershi	KAS, LE (from loc. class.) s.n.	KP974360	KP974558	KP974494	KP974428	KX262552
Salsola cyrenaica (Maire & Weiller) Brullo	chen 0354	H. Duman 6838	Aug-1988	Turkey	Antalya province, coast between Finike and Kale	KAS s.n.	KP974361	KP974555	KP974495	KP974429	KX262555
Salsola deschaseauxiana Litard. & Maire	chen 2641	H. Freitag 35002	Mar-2008	Morocco	Atlantic coast, Sous Massa National Park, ca. 2 km NW of Massa	KAS s.n.	KX262533	KX262512	KP974496	KP974430	KX262584
Salsola divaricata Masson ex Link	chen 2779	H. Freitag 27281	Oct-1995	Spain	Lanzarote, La Graciosa, Caleta del Sebo	KAS s.n.	KP974363	KP974560	KP974497	KP974431
Salsola divaricata Masson ex Link	chen 0100	H. Freitag 27272	04-Oct-1995	Spain	Lanzarote, Cesitas de Femes	KAS s.n.					KX262569
Salsola drobovii Botsch.	chen 0175	H. Freitag 26660	Oct-1992	Uzbekistan	Farg'ona province, ca. 15 km S of Fergana, 2,5 km NE of Vuadil' on road to Kyzyl-Kuja (Kyrgyzstan)	KAS s.n.	KP974364	KP974561	KP974498	KP974432	KX262549
Salsola florida (M. Bieb.) Poir.	chen 2811	M. Oganesyan et al. 05-2535	Sep-2005	Armenia	n.s.	B s.n.	KP974365	KP974562	KP974499
Salsola florida (M. Bieb.) Poir.	chen 0227	Nydegger s.n.	30-Jul-1984	Turkey	Kars province, Kağyzman-Tuzluca, 23 km E of Kağyzman	KAS s.n.					KX262554
Salsola foliosa (L.) Schrad.	chen 0103	H. Freitag 28118	1996-09-01	Kazakhstan	W Kazakhstan province, between Chapayevo and Kalmykovo	KAS s.n.	KP974366	KP974563	KP974500	KP974433	KX262602
Salsola grandis Freitag, Vural & N. Adıgüzel	chen 0105	H. Freitag 28894	Oct-1997	Turkey	Ankara province, 35 km W of Beypazari, near road to Nallihan	KAS s.n.	KP974368	KP974565	KP974502	KP974453	KX262553
Salsola gymnomaschala Maire	chen 0355	J. Escatller s.n.	Oct-2002	Morocco	Atlantic coast, Sidi Ifni	KAS s.n.	KP974369	KP974566	KP974503	KP974435	KX262583
Salsola junatovii Botsch.											KC310718
Salsola kerneri (Woł.) Botsch.	chen 2642	H. Freitag 14972	May-1978	Iran	Semnan province, Touran Protected Area, 12 km ENE Razveh, Buzmin Kuh	KAS s.n.	KX262535		KX262467
Salsola kerneri (Woł.) Botsch.											EF453486
Salsola laricifolia Turcz. ex Litv.	chen 1355	H. Hurka s.n.	Aug-2011	Mongolia	Ömnö-Gobi-Aimag province, N side of Nemegt Uul, mineral well	KAS, OSBU, s.n.	KP974370	KP974567	KP974504	KP974436
Salsola laricifolia Turcz. ex Litv.											KC310722
Salsola makranicaFreitag	chen 498	H. Freitag 18587	05-Oct-1986	Pakistan	Baluchistan Prov., Makran, S. Panjgur	KAS s.n.					KX262577
Salsola masenderanicaBotsch.											EF453504
Salsola melitensis Botsch.	chen 2644	M. Appelhans s.n.	Aug-2007	Malta	Gozo island, Tà Cena cliffs	KAS s.n.	KP974372	KP974569	KP974506	KP974438
Salsola montana Litv.	chen 2591	J. Baranowa, E. Kljujkow & M. Wasiliewa s.n.	Jul-1976	Kyrgyzstan	Dschalalabat province, Naryn river valley below Taşkomur,	MW s.n.	KP974373	KP974570	KP974507
Salsola oppositifolia Desf.	chen 0099	H. Freitag 27226	Sep-1995	Spain	Almería province, 15 km N of Almería	KAS s.n.	KP974375	KX262514	KP974510	KP974441	KX262567
Salsola aff. oreophila Botsch.	chen 2847	H. Freitag s.n.	Jul-1969	Afghanistan	Bamiyan province, Kalu river valley, between Bamiyan and Hajigak pass, 2700m	KAS s.n.	KX262537		KX262460
Salsola aff. oreophila Botsch.	chen 0209	H. Freitag 3295	04-Jul-1968	Afghanistan	Paktika province, Kotanni pass NW of Urgun	KAS s.n.					KX262598
Salsola pachyphylla Botsch.	chen 2762	V. Botschantzev 276	Aug-1974	Kyrgyzstan	Naryn province, at confluence of Dzumgol and Kokomeren rivers, 3 km W of Aral	KAS s.n.	KP974377	KP974572	KP974511	KP974442	KX262588
Salsola rosmarinus (Ehrenb. ex Boiss.) Akhani	chen 0303	H. Freitag 30118	Oct-2001	Jordan	Zarqa province, on the road Zarqa-Azraq, 25 km ESE of Zarqa	KAS s.n.	KP974378		KP974512	KP974443	KX262590
Salsola schweinfurthii Solms-Laub.	chen 2827	N. Tadmor s.n.	Sep-1969	Egypt	N Sinai, Wadi Aqaba 40km E of Haql	B s.n.	KP974379		KP974513	KP974444
Salsola soda L.	chen 2834	M. Kaligaric s.n.	Oct-2012	Slovenia	Bay of Trieste, Naravni rezervat, Struzja lagoon	MJG s.n.	KP974380	KP974573	KP974514	KP974445
Salsola soda L.	chen 109	H. Freitag 27205	22-Sep-1995	Spain	Sevilla province, Guadalquivir valley, 5 km SW Venta del Cruce	KAS s.n.					KX262566
Salsola stocksii Boiss.	chen 2646	H. Freitag 18231	Sep-1986	Pakistan	Baluchistan province, Haro Range SW of Bela lowlands	KAS s.n.	KP974381	KP974574	KP974515	KP974446
Salsola stocksii Boiss.											EF453512
Salsola tournefortii Spach											EF453505
Salsola tunetana Brullo	chen 2647	Kramer s.n.	Apr-1994	Tunisia	Souss province, Sebkha Halk El Menzel	KAS s.n.	KP974382	KP974575	KP974516	KP974447	KX262560
Salsola verticillata Schousb.	chen 2648	H. Freitag 35053	Mar-2008	Morocco	Atlantic coast, 5 km S of Essaouira, dune forest	KAS s.n.	KP974383	KP974576	KP974517	KP974448
Salsola webbii Moq.	chen 2828	G. Kadereit & J.W. Kadereit 2006/25	Oct-2006	Spain	Almería province, Sierra de Gador, A 358 of Los Cabanuelas to North	MJG s.n.	KP974384	KP974577	KP974518	KP974449
Salsola webbii Moq.	chen 0380										KX262601
Salsola zygophylla Batt. & Trab.	chen 2756	J. Molero & J.M. Montserrat 9852	Oct-2004	Morocco	Taourirt province, Melga al Ouidane	BCN s.n.	KP974385	KP974578	KP974519	KP974450
Salsola zygophylla Batt. & Trab.											AF318651
Salsola zygophylloides (Aellen & Townsend) Akhani	chen 2593	M. Thulin & B. A. Mohamed 702	Jun-1989	Somalia	Gedo province, 7 km on the road from Luuq to Waajid, then 19 km on the road to Yeed	UPS 37855	KX262538		KX262476		KX262574
Sevada schimperi Moq.	chen 2590	M. Thulin 11493	11-Apr-1993	Oman	Dhofar, 1 km N of Qayrun Hayriti	UPS 372848	KP974386	KP974579	KP974520	KP974451
Sympegma regelii Bunge	chen 383a (=chen0036)	H. Kürschner & M. Sonnentag 00-548	Jul-2000	China	Gansu province, ca. 90 km NW of Zhang Ye	BSB	KX262541			KX262497	KX262595
Sympegma regelii Bunge	chen 2766	H. Kürschner & M. Sonnentag 00-662	Aug-2000	China	Gansu province, between Jinta and Ejina Qi	KAS, BSB s.n.	KP974387	KP974580	KP974521	KP974452
Kali collina (Pall.) Akhani & E.H. Roalson	chen 0207	B. Dickoré 12698	Sep-1995 Pakistan	Pakistan	Gilgit-Baltistan region, Chilas , Diamir, Gor, lower Gor Gah above Garang	KAS s.n.	KX262527
Kali collina (Pall.) Akhani & E.H. Roalson	chen 2592	A. Sukhorukov & M.N. Lomonosowa n.s.	Sep-2009	Kazakhstan	Almaty province, ca. 50 km NW of Taldyqorghan, S outskirts of Ushtobe, left bank of the Karatal river	MW s.n.		KX262506	KX262456
Kali komarovii (Iljin) Akhani & E.H. Roalson	chen 2649	H. Freitag 35103	Oct-2008	South Korea	Jeju-do island, S coast near Pyuseon beach	KAS s.n.		KX262507		KX262490	KX262573
Kali monoptera (Bunge) Lomon.	chen 0177	B. Dickoré 4681	Sep-1989	China	Xizang province, upper Salween basin, Nagqu-Damxung	M		KX262508	KX262463
Traganopsis glomerata Maire & Wilczek	chen 2609	H. Freitag 35020	Mar-2008	Morocco	Atlantic coast, Oued Draa, ca. 20 km NE of Tan-Tan	KAS s.n.	KX262542				KX262582
Xylosalsola arbuscula (Pall.) Tzvelev	chen 2586	A. Sukhorukov s.n.	Sep-2001	Kazakhstan	Mangystau province, Beyneu district, NW crevice in Ustjurt plateau, 12 km W of Beyneu	MW s.n.	KX262543		KX262459
Xylosalsola arbuscula (Pall.) Tzvelev	chen 0185										KX262600
Xylosalsola paletzkiana (Litv.) Akhani & E.H. Roalson	chen 2606	Tončev in H. Freitag s.n.	Jun-1967	Afghanistan	Balkh province, NW of Mazār-i-Sharif	KAS s.n.	KX262544		KX262461
Nanophyton erinaceum (Pall.) Bunge	chen 1346	B. Neuffer et al.	17-Jul-2006	Russia	Tuva republic, ca. 75 km W of Kysyl (at Yenisei river valley)	OSBU 18050	KX262529	KX262509	KX262473	KX262492
Nanophyton erinaceum (Pall.) Bunge											EF453449
Nanophyton grubovii U.P. Pratov	chen 0347	M. Lomonosova s.n.	Sep-1989	Russia	Tuva republic, Ersin district, Khol' village	KAS, NS	KX262530		KX262474	KX262493
Salsola genistoides Juss. ex Poir.	chen 1155	D. Albach 996	Jun-2006	Spain	Almería province, Sierra de Alhamilla, film-studio	MJG s.n.	KX262534	KX262513	KX262477		KX262568
Salsola genistoides Juss. ex Poir.	chen 1362	G. Kadereit 2006/19	14-Oct-2006	Spain	Almería province, Sierra de Alhamilla, at N 340 A Rioja to Tabernas	MJG 041176	KP974367	KP974564	KP974501	KP974434
Petrosimonia triandra (Pall.) Rech.	chen 2578	A. Sukhorukow s.n.	07-Sep-2001	Kazakhstan	West-Kazakhstan province, Dzhanybek district, 4 km SW of Dzhanybek	MW s.n.	KX262531	KX262510	KX262457	KX262494
Gamanthus gamocarpus Bunge	chen 2588	A. Sukhorukov s.n.	Jun-2001	Uzbekistan	Sirdaryo province, 18 km S of Guliston	MW s.n.	KX262526			KX262489
Caroxylon spinescens (Moq.) Akhani & E.H. Roalson	chen 2749	H. Freitag Oman 9	Nov-2012	Oman	Dhofar, Samhuara archaeological site (Khor Ruri)	KAS s.n.	KX262524			KX262488	KX262581
Caroxylon spinescens (Moq.) Akhani & E.H. Roalson	chen 2597	M. Thulin & A.M. Warfa 5795	14-Nov-1986	Somalia	Bari province, 1-2 km SW of Geesaley	UPS 26122	KX262525		KX262475
Caroxylon imbricatum (Forssk.) Moq.	chen 2703	M. Thulin & A. Gifri 10027	30-Apr-1999	United Arab Emirates	Abu Dhabi, Al Ain	UPS 183947	KX262523	KX262505	KX262479	KX262487
Salsola omanensis Boulos	chen 2750	H. Freitag Oman 7	Nov-2012	Oman	Dhofar, 12 km S of Shalim, at road toward the coast	KAS s.n.	KX262536			KX262496	KX262579
Kaviria rubescens (Franch.) Akhani	chen 2751	H. Freitag Oman 5	Nov-2012	Oman	Dhofar, at road Saqira to Shalim, ca. 25 km E of Shalim	KAS s.n.				KX262491	KX262580
Kaviria rubescens (Franch.) Akhani	chen 0200	B. B. Böer 103	Feb-1995	UAE	Abu Dhabi	KAS s.n.	KX262528
Bassia prostrata (L.) A.J. Scott	chen 0132	Miehe 96-038-05	01-Feb-1996	Mongolia	S Gobi Aimag, Nemegt Uul declivity	KAS (ex Hb. Miehe MJG)	KF785921	KF785824		KF785873	HM630029
Chenolea convallis Snijman & J.C. Manning	chen 2803	D. Snijman & A. le Roux 2368	Feb-2012	South Africa	Western Cape, Worcester district, greater Brandvlei Dam area, slopes on east side of dam	KAS s.n.	KF785939			KF785896	KF785973
Grubovia dasyphylla (Fisch. & C.A. Mey.) Freitag & G. Kadereit	chen 0131	G. & S. Miehe 96-203-02	01-Feb-1996	Mongolia	Ömnögov Aimag, Gobi Altai, Dzuun Saikhan N declivity	KAS (Hb. Miehe MJG)	HM629976	KF785841		KF785897	AY489195
Sedobassia sedoides (Pall.) Freitag & G. Kadereit	chen 2469	G. Somogyi s.n.	2012	Hungary	Besenvòtelek; Csupartos-legele	MJG s.n.			KX262464
Sedobassia sedoides (Pall.) Freitag & G. Kadereit	chen 0128	H. Freitag 28.035	Sep-1996	Kazakhstan	W Kazakhstan province, NW side of lake Shalkar	KAS s.n.	HM629980	KF785843		KF785899	AY489199
Spirobassia hirsuta(L.) Freitag & G. Kadereit	chen 0014	H. Freitag 28.077	Sep-1996	Kazakhstan	W Kazakhstan province, NW side of lake Shalkar	KAS s.n.	HM629977
Spirobassia hirsuta(L.) Freitag & G. Kadereit	chen 2461	D. Albach 29	Aug-2007	Bulgaria	Blacksea coast, southern section, Pomorie, salt mining museum	OLD			KX262462
Camphorosma annua Pall.	chen 0358	G. Kadereit 2003/2	Sep-2003	Hungary	Hortobágyi National Park	MJG s.n.		KF785839
Camphorosma annua Pall.	chen 2443	J. Walter 8267/3	Oct-1995	Austria	Burgenland, ca. 3,5 km E of Apetlon	WU s.n.	KF785936			KF785891
Outgroups
Bienertia cycloptera Bunge	chen 0144	H. Akhani s.n.	Nov-2000	Iran	Tehran province, Kavir Protected Area, near Mobarakiyeh	KAS s.n.	HM629981	KX262504	KX262466
Suaeda aralocaspica (Bunge) Freitag & Schütze	chen 0145	A. Sukhorukov & M. Lomonosova 37	25-Sep-2010	Kazakhstan	E, 3 km S of Aklyai	KAS s.n.	KX262540	KX262516	KX262458
Suaeda prostrata											FJ449803
Suaeda altissima (L.) Pall.	chen 0121	H. Freitag 28601	Sep-1997	Turkey	Erzincan province, 6 km ESE of Erzincan, near road to Erzurum	KAS s.n.	KX262539	KX262515	KX262478
Tecticornia triandra (F. Muell.) K.A. Sheph. & Paul G.Wilson	chen 265	S. W. L. Jacobs 8702	n.s.	Australia	New South Wales	NSW s.n.	DQ340107	KX262614	KX262616
Kalidium cuspidatum (Ung.-Sternb.)	chen 394	H. Kürschner & M. Sonnentag 00-547	n.s.	China	Gansu province, 90 km NW of Zhang Ye	BSB, KAS	KU975292	KX262615	KX262617		DQ340149
Allenrolfea occidentalis (S. Watson) Kuntze	chen 2993	M. Newman s.n.	n.s.	USA	New Mexico	MSB* 93284		KX961625			KX961626
Allenrolfea occidentalis (S. Watson) Kuntze	chen 3077	D. Valov 2010004	01-Feb-2010	Mexico	Bahia Conception, Playa Los Cocoa c. 16 km south of Mulegé	MJG 014329	KU975270
Halopeplis perfoliata (Forssk.) Bunge ex Schweinf. & Asch	chen 0041	H. Freitag 19954	Oct-1989	Egypt	Sinai, W coast, Abu Zenîma, area of the Manganese Company	KAS s.n.	KU975288
Halopeplis perfoliata (Forssk.) Bunge ex Schweinf. & Asch	chen 2974	W. Saeed & M. van Slageren s.n.	n.s.	Yemen	Aden	MSB* 109268		KX961624
Arthrocnemum macrostachyum (Moric.) K. Koch	chen 2989	K. Abulaila, Z. Tehabshem & M. van Slageren s.n.	n.s.	Jordan	Amman	MSB* 497516		KX961623
Arthrocnemum macrostachyum (Moric.) K. Koch	chen 1358	B. Neuffer 15107	Mar-2004	Portugal	Algarve region, Laguna Alvor, Portimao	OSBU s.n.	KU975274
*MSB = Millenium Seed Bank

## Sheet: Tabelle1
Taxon	PS
Anabasis aphylla L.	C4
Anabasis articulata (Forssk.) Moq.	C4
Anabasis brevifolia C. A. Mey.	C4
Anabasis calcarea (Charif & Aellen) Bokhari & Wendelbo	C4
Anabasis ehrenbergii Schweinf. ex Boiss.	C4
Anabasis setifera Moq.	C4
Arthrophytum betpakdalense Korov.	C4
Arthrophytum gracile Aellen	C4
Arthrophytum lehmannianum Bunge	C4
Cornulaca amblyacantha Bunge	C4
Cornulaca monacantha Delile	C4
Cornulaca setifera (DC.) Moq	C4
Cyathobasis fruticulosa (Bunge) Aellen	C4
Girgensohnia diptera Bunge	C4
Girgensohnia minima E. Korov	C4
Girgensohnia oppositiflora (Pall.) Fenzl	C4
Gyroptera gillettii Botsch	C4
Halogeton alopecuroides (Delile) Moq.	C4
Halogeton arachnoideus Moq.	C4
Halogeton glomeratus (M. Bieb.) C. A. Mey	C4
Halogeton sativus (L.) Moq.	C4
Halothamnus bottae Jaub. & Spach	C4
Halothamnus ferganensis Botsch.	C4
Halothamnus iliensis (Lipsky) Botsch.	C4
Halothamnus somalensis (N. E. Br.) Botsch.	C4
Haloxylon ammodendron (C. A. Mey.) Bunge	C4
Haloxylon persicum Bunge ex Bois	C4
Hammada articulata (Moq.) O. Bolos & Vigo	C4
Hammada eriantha Botsch.	C4
Hammada griffithii (Moq.)Ilji	C4
Hammada negevensis Iljin & Zoh.	C4
Hammada salicornica (Moq.) Iljin	C4
Hammada schmittiana (Pomel) Botsch.	C4
Hammada scoparia (Pomel) Iljin	C4
Hammada thomsonii (Bunge) Iljin	C4
Horaninowia capitata Sukhor.	C4
Horaninowia platyptera Charif & Aellen	C4
Horaninowia ulicina Fisch. & C. A. Mey.	C4
Iljinia regelii (Bunge) Korovin	C4
Lagenantha cycloptera (Stapf) M.G.Gilbert & Friis	C4
Noaea minuta Boiss. & Bal.	C4
Noaea mucronata (Forssk.) Aschers. & Schweinf.	C4
Nucularia perrinii Batt.	C4
Rhaphidophyton regelii (Bunge) Iljin	C2?
Salsola abrotanoides Bunge	C3
Salsola acutifolia (Bunge) Botsch.	C4
Salsola arbusculiformis Drob.	C2
Salsola botschantzevii Kurbanov	C2?
Salsola cyrenaica (Maire & Weiller) Brullo	C4
Salsola deschaseauxiana Litard. & Maire	C2
Salsola divaricata Masson ex Link	C2
Salsola drobovii Botsch.	C2
Salsola florida (M. Bieb.) Poir	C4
Salsola foliosa (L.) Schrad.	C4
Salsola grandis Freitag, Vural & N. Adigüzel	C4
Salsola gymnomaschala Maire	C2
Salsola kerneri (Wol.) Botsch.	C4
Salsola laricifolia Turcz. ex Litv.	C2
Salsola melitensis Botsch.	C4
Salsola montana Litw.	C3
Salsola oppositifolia Desf.	C4
Salsola oreophila Botsch.	C3
Salsola pachyphylla Botsch.	C3
Salsola rosmarinus (Ehrenb. ex Bioss.) Akhani	C4
Salsola schweinfurthii Solms-Laub.	C4
Salsola soda L.	C4
Salsola stocksii Boiss.	C4
Salsola tunetana Brullo	C4
Salsola verticillata Schousboe	C2
Salsola webbii Moq.	C3
Salsola zygophylla Batt. & Trab.	C4
Salsola zygophylloides (Aellen & Townsend) Akhani	C4
Sevada schimperi Moq.	C4
Sympegma regelii Bunge	C3
Salsola genistoides Juss. Ex Poir	C3
